# Supplementary material for: Fungal-Modified Lignin-Enhanced Physicochemical Properties of Collagen-Based Composite Films
Source: J Fungi (Basel). 2022 Dec 16;8(12):1303. doi: 10.3390/jof8121303 (PMC9783068; doi:10.3390/jof8121303)
Supplement: Supplementary file 1 [file jof-08-01303-s001.zip]

Archive with 1 entries (1 files):
- jof-2078988-SI.pdf
